# Supplementary material for: Synthetic Strigolactone GR24 Improves Arabidopsis Somatic Embryogenesis through Changes in Auxin Responses
Source: Plants (Basel). 2021 Dec 10;10(12):2720. doi: 10.3390/plants10122720 (PMC8704308; doi:10.3390/plants10122720)
Supplement: Supplementary file 1 [file plants-10-02720-s001.zip]

Archive with 1 entries (1 files):
- plants-1482513-supplementary.xlsx
