# Supplementary material for: Synthetic Strigolactone GR24 Improves Arabidopsis Somatic Embryogenesis through Changes in Auxin Responses
Source: Plants (Basel). 2021 Dec 10;10(12):2720. doi: 10.3390/plants10122720 (PMC8704308; doi:10.3390/plants10122720)
Supplement: Supplementary file 1 [file plants-10-02720-s001.zip › plants-1482513-supplementary.xlsx]

## Sheet: Sheet1
Primers used for qRT-PCR reactions
Gene ID	Gene name	Primer Fw Sequence (5'-3')	Primer Rev Sequence (5'-3')	Amplicon Size (bp)
AT2G44990	MAX3	GGAGGGAAGAGATTTGGAAACA	GGTTCACCACCTTCCCATAAA	104
AT4G32810	MAX4	GAAAGAGAAGGTGGAAGGTGAG	CATTCAGCCAAGTGGGTATCT	113
AT2G26170	MAX1	GGGAGGCAACCACTGATAATAA	GAAGAGGAGAAGCTGAGATTGG	118
AT3G23050	IAA7	AGTTGAGAGTCCTGCCAAATC	CTCCTTGGGAACAGCAGAAA	133
AT4G14560	IAA1	GGAAGAGAGCTTCTCCGTTAAA	TTCTTGTGCTCCGGGTAATC	106
AT1G15580	IAA5	TCGTACGTGAAAGTGAGTGTAG	CAGAATTTGCAGAGCGGAAG	102
AT1G04550	IAA12	GTCTCCATTCTCTCTGTGTCATC	CACACCACGCATGTCAATAAC	113
AT3G04730	IAA16	GCAACTATGGACCACAAGGA	CATCCAGTCGCCATCTTTATCT	113
AT1G04250	IAA17	CTGGGACTATGTTCCCTCTTATG	GACGTAAACGCTTGCATGTATC	101
AT3G15540	IAA19	GAGAGATGTGGCAGAGAAGATG	GTCACCACCAGATGAAACGA	115
AT3G62100	IAA30	CCTTGGGAGATGTTCTTGTCT	CCACCACCACTGACTGTATT	121
AT2G17950	WUS	GTGAGCGTCAGAAGAAGAGATT	CTCTACTTCACCATCATCACGG	118
AT1G71830	SERK1	CAAACTACGAGGAGAGAGAACTG	GTAAGGATGCTGGAAGGAGATG	117
AT1G19850	ARF5	GCTCGGGTTGGAAGCTTGTATATG	TTACGCATCCCACAAACTCTTCC	105
AT1G30330	ARF6	TTGGCGATCTGTCAAGGTTGGG	AAACCCTTGGCTGTCTCTCTCC	111
AT5G37020	ARF8	AGGGTCACAGTGAACAGGTAGC	TGGTGGTAGGCTTGGGTAATTGG	109
AT2G28350	ARF10	TGGCGACAACGTGAGAAAGACG	AAGATGCTGAGCGGACCAGTCTTC	105
AT4G30080	ARF16	AGGCATACGAACCATACCACCAG	TCAGATCTGCCACTGTTTCAGC	118
AT1G77850	ARF17	CACATGGTTTCAAGGCATCGTTTC	CTCAGGTTCATCCCATGTGATCTG	107
AT1G07920	EF1α	TGAGCACGCTCTTCTTGCTTTCA	GGTGGTGGCATCCATCTTGTTACA	108	Reference gene
AT3G10520	Pgb2	TCACTTCTTCTCACAGATACTGGAG	TAGCAAAGCTTCTTTCACCACC	110
